# Supplementary material for: Single-cell Analysis Reveals Inter- and Intratumour Heterogeneity in Metastatic Breast Cancer
Source: J Mammary Gland Biol Neoplasia. 2023 Dec 8;28(1):26. doi: 10.1007/s10911-023-09551-z (PMC10709262; doi:10.1007/s10911-023-09551-z)
Supplement: Supplementary file 1 — Additional file 1: Supplementary Table 1. 1: List of PDX models used, characteristics and origin. [file 10911_2023_9551_MOESM1_ESM.xlsx]

## Sheet: Sheet1
Supplementary table 1.1: List of PDX models used, characterisctics and origin
				Number of days from transplantation to tumor removal						Number of days from tumor resection to lung macrometastases formation	Additional metastatic sites
#	Name	Name	Tumor engraftment rate	# of mice	Average (d)	Median (d)	Lung macrometastases			Average (d)
1	MDA-MB-231		1		27		Yes	1	(10/10)	28	Liver, LN, Spleen, Ovaries
2	HBRX3078	PDX1	0.93	37	67	61	Yes	0.88	(21/24)	48	LN
3	HBRX2353	PDX2	0.98	39	62	54	Yes	0.7	(19/27)	135	LN
4	HBRX1921	PDX3	0.94	33	74	69	Yes	0.52	(13/25)	100	LN
5	HBRX2344	PDX4	0.97	59	39	35	Yes	0.13	(5/39)	61	LN
	Origin
HBRX tumors	see ref. 8 / 9
MDA-MB-231	ATCC

## Sheet: Sheet2
Supplementary table 1.2: List of PDX models used and classification
Model code	Block#	Passage	Outside Dx	ER	PR	HER2	HER2 Copy Number	Meg Histo (Ductal, Lobular, Mammary, Metaplastic)	Meg Molec (Her2-pos, ER-pos, PR-pos, TN) Her2-pos trumps, then ER-pos trumps, then PR-pos trumps, TN if none	Meg Comment (notes on discordance or when patient pathology missing)	Breast Subtype
HBRX1921	H08-2668	P0M2-P1M2	Invasive ductal carcinoma	NEG	NEG-cytoplasmic staining present	2+	1.66	Ductal	TN	HR status on patient sample unknown; HER2 equivocal on xeno by IHC; HER2 CN of xeno low	Ductal_TN
HBRX2353	NCI-626, H10-21	P0M1P1M2P2M3	Invasive ductal carcinoma	NEG	NEG	2+	1.78	Ductal	TN	HR status on patient sample unknown; HER2 equivocal on xeno by IHC; HER2 CN of xeno low	Ductal_TN
HBRX3078	H11-507	P0M1P1M2P2M5P3M1	Invasive ductal carcinoma;	POS (low, 2-10%)	NEG	2+	2.62	Ductal	TN		Ductal_TN
Note: the ER signal observed in HBRX3078 tissue is suspected to be non-specific signal attributed to mouse tissue
